# Supplementary material for: High fitness areas drive the aggregation of the sea urchin Mesocentrotus nudus
Source: PeerJ. 2022 Jan 19;10:e12820. doi: 10.7717/peerj.12820 (PMC8783556; doi:10.7717/peerj.12820)
Supplement: Supplemental Information 1 [file peerj-10-12820-s001.xlsx]

## Sheet: EXP 1
Predator test	the number of aggregated sea urchins（ind）	the distance between sea urchins and predator (squares)	the number of sea urchins in HFHs（ind）		Food test	the number of aggregated sea urchins（ind）	the distance between sea urchins and food (squares)	the number of sea urchins in HFHs（ind）
experimental group	7	20	6		experimental group	9	19	6
	6	20	6			12	4	9
	7	21	6			11	8	10
	8	19	4			14	8	10
	4	17	5			13	10	9
	8	9	3			9	12	7
	6	21	7			7	12	7
	3	16	5			9	15	7
control group	5	9	1		control group	8	28	0
	3	15	4			0	17	4
	6	19	5			7	19	3
	2	19	5			8	18	4
	5	4	1			1	21	3
	3	8	2			2	20	3
	3	7	2			5	10	7
	2	11	3			4	13	4

## Sheet: EXP 2
Predator test	the number of aggregated sea urchins（ind）	the distance between sea urchins and predator (squares)	the number of sea urchins in HFHs （ind）		Food test	the number of aggregated sea urchins（ind）	the distance between sea urchins and food (squares)	the number of sea urchins in HFHs（ind）
experimental group	0	6	2		experimental group	10	5	3
	0	12	4			10	2	4
	0	10	2			4	10	3
	0	9	3			6	0	7
	3	12	4			0	8	4
	2	7	2			8	0	6
	2	8	2			4	5	5
	4	12	4			4	1	2
control group	2	3	1		control group	0	7	3
	0	5	3			4	9	3
	0	8	2			4	12	1
	3	7	0			0	12	0
	0	6	2			4	7	2
	0	6	2			4	6	3
	0	6	2			8	7	3
	2	5	1			0	14	0
